# Supplementary material for: A Glycoprotein-Based Surface-Enhanced Raman Spectroscopy–Lateral Flow Assay Method for Abrin and Ricin Detection
Source: Toxins (Basel). 2024 Jul 11;16(7):312. doi: 10.3390/toxins16070312 (PMC11280971; doi:10.3390/toxins16070312)
Supplement: Supplementary file 1 [file toxins-16-00312-s001.zip]

Archive with 1 entries (1 files):
- toxins-2999368-supplementary.pdf
